# Supplementary material for: Self-specific processing in the meditating brain: a MEG neurophenomenology study
Source: Neurosci Conscious. 2016 Oct 10;2016(1):niw019. doi: 10.1093/nc/niw019 (PMC6210398; doi:10.1093/nc/niw019)
Supplement: Supplementary Data [file niw019_supplementary_data.zip]

Archive with 1 entries (1 files):
- SuppMaterial.docx
